# Supplementary material for: Impact of Different Estimation Methods on Obesity-Attributable Mortality Levels and Trends: The Case of The Netherlands
Source: Int J Environ Res Public Health. 2018 Sep 29;15(10):2146. doi: 10.3390/ijerph15102146 (PMC6210009; doi:10.3390/ijerph15102146)
Supplement: Supplementary file 1 [file ijerph-15-02146-s001.zip]

Archive with 2 entries (2 files):
- Supplementary material 1 final.docx
- Supplementary material 2 final.docx
